# Supplementary material for: The subaortic tendon as a mimic of hypertrophic cardiomyopathy
Source: Cardiovasc Ultrasound. 2009 Jul 3;7:31. doi: 10.1186/1476-7120-7-31 (PMC2714075; doi:10.1186/1476-7120-7-31)
Supplement: Additional file 3 — Parasternal long axis view. Another movie clip, once again from the parasternal long axis view, demonstrating the subaortic hypertrophy. [file 1476-7120-7-31-S3.wpl]

<?wpl version="1.0"?>
<smil>
    <head>
        <meta name="Generator" content="Microsoft Windows Media Player -- 9.0.0.3354"/>
        <title>additional file 3</title>
    </head>
    <body>
        <seq>
            <media src="..\..\My Documents\08-10-13-113836_pelser_20081013_114908_20090310_073047\08-10-13-113836_pelser_20081013_114908_20090310_073047_0004.AVI"/>
        </seq>
    </body>
</smil>
